# Supplementary material for: A Novel CIP2A and BCL-XL Clinical Diagnostic Toolkit to Predict Disease Progression and Treatment-Free Remission in Chronic Myeloid Leukaemia
Source: Int J Mol Sci. 2026 Mar 25;27(7):2991. doi: 10.3390/ijms27072991 (PMC13074176; doi:10.3390/ijms27072991)
Supplement: Supplementary file 1 [file ijms-27-02991-s001.zip]

Archive with 1 entries (1 files):
- ijms-4112030-supplementary.pdf
